# Supplementary material for: Matrix Background Screening of an ssDNA Aptamer and Its Identification Against Lactopontin
Source: Int J Mol Sci. 2024 Nov 4;25(21):11832. doi: 10.3390/ijms252111832 (PMC11546233; doi:10.3390/ijms252111832)
Supplement: Supplementary file 1 [file ijms-25-11832-s001.zip]

Archive with 1 entries (1 files):
- ijms-3261219-supplementary.pdf
